# Supplementary material for: Coffee Beverage: A New Strategy for the Synthesis of Polymethacrylates via ATRP
Source: Molecules. 2022 Jan 27;27(3):840. doi: 10.3390/molecules27030840 (PMC8840111; doi:10.3390/molecules27030840)
Supplement: Supplementary file 1 [file molecules-27-00840-s001.zip]

Archive with 1 entries (1 files):
- molecules-1529687-supplementary.pdf
